# Supplementary material for: Molecular Structure of Gaseous Oxopivalate Co(II): Electronic States of Various Multiplicities
Source: Int J Mol Sci. 2023 Aug 25;24(17):13224. doi: 10.3390/ijms241713224 (PMC10487729; doi:10.3390/ijms241713224)
Supplement: Supplementary file 1 [file ijms-24-13224-s001.zip]

Archive with 1 entries (1 files):
- ijms-2539419-supplementary.pdf
